# Supplementary material for: Overaccumulation of miR-483-3p exerts acute toxic effects on ovarian granulosa cells by impairing cell proliferation, mitochondrial function, and METTL3-mediated m6A modification
Source: PeerJ. 2026 Jul 27;14:e21567. doi: 10.7717/peerj.21567 (PMC13421807; doi:10.7717/peerj.21567)
Supplement: Supplemental Information 1 [file peerj-14-21567-s001.xlsx]

## Sheet: Plate Array Arrangement
Plate Array Arrangement
	1	2	3	4	5	6	7	8	9	10	11	12
A	let-7a-5p	let-7b-5p	let-7c-5p	let-7d-3p	let-7e-5p	let-7f-5p	let-7i-5p	miR-100-5p	miR-101-3p	miR-10a-5p	miR-10b-5p	miR-125a-5p
B	miR-125b-2-3p	miR-125b-5p	miR-126-3p	miR-127-3p	miR-128-3p	miR-1307-3p	miR-132-3p	miR-134-5p	miR-140-3p	miR-143-3p	miR-145-5p	miR-146a-5p
C	miR-146b-5p	miR-148a-3p	miR-151a-3p	miR-152-3p	miR-16-5p	miR-181a-5p	miR-181b-5p	miR-186-5p	miR-191-5p	miR-193b-3p	miR-199b-3p	miR-200b-3p
D	miR-200c-3p	miR-202-3p	miR-203a-3p	miR-205-5p	miR-210-3p	miR-212-3p	miR-21-3p	miR-214-3p	miR-21-5p	miR-221-3p	miR-222-3p	miR-223-3p
E	miR-22-3p	miR-23a-3p	miR-23b-3p	miR-24-3p	miR-25-3p	miR-26a-5p	miR-27a-3p	miR-27b-3p	miR-28-3p	miR-29a-3p	miR-30a-5p	miR-30c-5p
F	miR-30d-5p	miR-30e-5p	miR-320a	miR-320b	miR-320c	miR-324-3p	miR-329-3p	miR-345-5p	miR-375	miR-378a-3p	miR-409-3p	miR-423-3p
G	miR-423-5p	miR-424-3p	miR-424-5p	miR-425-5p	miR-451a	miR-483-3p	miR-483-5p	miR-484	miR-486-5p	miR-503-5p	miR-509-3p	miR-675-3p
H	miR-877-5p	miR-92a-3p	miR-92b-3p	miR-93-5p	miR-99a-5p	miR-99b-5p	U6	SNORD61	SNORD68	SNORD72	NTC	NTC
							(reference gene)

## Sheet: Ct data Results
DOR sample plate data								NOR sample plate data
Well	Target Name	DOR1	DOR2	DOR3	Average Ct value	2^-△Ct		Well	Target Name	NOR1	NOR2	NOR3	Average Ct value	2^-△Ct		Target Name	2^-△△Ct	P value
A1	let-7a-5p	33.72	32.02	32.07	32.6033	7.71423		A1	let-7a-5p	32.65	29.89	33.51	32.0167	9.92246		let-7a-5p	0.777451	0.657383
A2	let-7b-5p	33.6	33.23	32.92	33.25	4.9275		A2	let-7b-5p	34.58	34.34	34.98	34.6333	1.6178		let-7b-5p	3.04581	0.0069667
A3	let-7c-5p	34.66	33.03	33.91	33.8667	3.2136		A3	let-7c-5p	35	32.76	34.78	34.18	2.21509		let-7c-5p	1.45078	0.732399
A4	let-7d-3p	38.1	33.8	37.07	36.3233	0.585411		A4	let-7d-3p	35	33.78	40.28	36.3533	0.49108		let-7d-3p	1.19209	0.990542
A5	let-7e-5p	35.6	34.17	34.89	34.8867	1.58468		A5	let-7e-5p	35	34.03	36.92	35.3167	1.00744		let-7e-5p	1.57297	0.672434
A6	let-7f-5p	33.02	33.68	33.34	33.3467	4.60815		A6	let-7f-5p	35	33.61	36.65	35.0867	1.18156		let-7f-5p	3.90005	0.125045
A7	let-7i-5p	32.54	32.69	31.68	32.3033	9.49733		A7	let-7i-5p	31.71	32.32	32.25	32.0933	9.40893		let-7i-5p	1.0094	0.599711
A8	miR-100-5p	33.45	34.79	36.23	34.8233	1.65579		A8	miR-100-5p	35.05	35.04	35.68	35.2567	1.05022		miR-100-5p	1.57661	0.62924
A9	miR-101-3p	/	/	/	#DIV/0!	#DIV/0!		A9	miR-101-3p	/	/	/	#DIV/0!	#DIV/0!		miR-101-3p	#DIV/0!	#DIV/0!
A10	miR-10a-5p	40.49	/	/	40.49	0.0325964		A10	miR-10a-5p	/	/	/	#DIV/0!	#DIV/0!		miR-10a-5p	#DIV/0!	#DIV/0!
A11	miR-10b-5p	42.62	/	/	42.62	0.0074469		A11	miR-10b-5p	38.01	37.55	38.24	37.9333	0.164257		miR-10b-5p	0.0453367	#DIV/0!
A12	miR-125a-5p	/	36.45	42.86	39.655	0.0581473		A12	miR-125a-5p	43.21	42.99	43.32	43.1733	0.00434638		miR-125a-5p	13.3783	0.237715
B1	miR-125b-2-3p	45	45	42.59	44.1967	0.00249661		B1	miR-125b-2-3p	/	/	/	#DIV/0!	#DIV/0!		miR-125b-2-3p	#DIV/0!	#DIV/0!
B2	miR-125b-5p	/	/	45	45	0.00143062		B2	miR-125b-5p	/	/	/	#DIV/0!	#DIV/0!		miR-125b-5p	#DIV/0!	#DIV/0!
B3	miR-126-3p	33.63	33.86	33.04	33.51	4.11489		B3	miR-126-3p	33.21	33.13	32.97	33.1033	4.67197		miR-126-3p	0.880762	0.184877
B4	miR-127-3p	36.9	36.64	37.92	37.1533	0.329311		B4	miR-127-3p	35	38.44	37.58	37.0067	0.312233		miR-127-3p	1.05469	0.900811
B5	miR-128-3p	/	/	/	#DIV/0!	#DIV/0!		B5	miR-128-3p	/	/	/	#DIV/0!	#DIV/0!		miR-128-3p	#DIV/0!	#DIV/0!
B6	miR-1307-3p	29.16	28.84	28.9	28.9667	95.9485		B6	miR-1307-3p	29.22	28.97	29.52	29.2367	68.1526		miR-1307-3p	1.40785	0.222019
B7	miR-132-3p	35.87	38.34	32.57	35.5933	0.970985		B7	miR-132-3p	35	35.53	34.76	35.0967	1.1734		miR-132-3p	0.827496	0.783067
B8	miR-134-5p	/	45	/	45	0.00143062		B8	miR-134-5p	/	/	/	#DIV/0!	#DIV/0!		miR-134-5p	#DIV/0!	#DIV/0!
B9	miR-140-3p	33.04	32.26	31.81	32.37	9.06844		B9	miR-140-3p	34.11	32.24	36.18	34.1767	2.22021		miR-140-3p	4.0845	0.204571
B10	miR-143-3p	42.1	45	/	43.55	0.00390857		B10	miR-143-3p	/	/	/	#DIV/0!	#DIV/0!		miR-143-3p	#DIV/0!	#DIV/0!
B11	miR-145-5p	/	35.61	38.21	36.91	0.389813		B11	miR-145-5p	37.54	36.92	37.72	37.3933	0.238826		miR-145-5p	1.63221	0.667422
B12	miR-146a-5p	40.13	39.89	37.11	39.0433	0.0888504		B12	miR-146a-5p	39.14	38.69	39.34	39.0567	0.0753994		miR-146a-5p	1.1784	0.989879
C1	miR-146b-5p	0	41.78	/	20.89	25903.4		C1	miR-146b-5p	40.42	42.21	40.12	40.9167	0.0207708		miR-146b-5p	1.24711e+06	0.289226
C2	miR-148a-3p	37.83	38.93	/	38.38	0.140716		C2	miR-148a-3p	35.45	37.46	34.5	35.8033	0.718983		miR-148a-3p	0.195715	0.120766
C3	miR-151a-3p	/	/	36.85	36.85	0.406367		C3	miR-151a-3p	/	/	/	#DIV/0!	#DIV/0!		miR-151a-3p	#DIV/0!	#DIV/0!
C4	miR-152-3p	/	/	36.5	36.5	0.517939		C4	miR-152-3p	/	/	/	#DIV/0!	#DIV/0!		miR-152-3p	#DIV/0!	#DIV/0!
C5	miR-16-5p	33.04	31.76	32.82	32.54	8.06042		C5	miR-16-5p	32.08	31.84	33.07	32.33	7.9854		miR-16-5p	1.0094	0.719971
C6	miR-181a-5p	38.43	37.46	35.91	37.2667	0.304431		C6	miR-181a-5p	35	38.53	37.23	36.92	0.331565		miR-181a-5p	0.918164	0.797666
C7	miR-181b-5p	32.75	33.71	32.67	33.0433	5.68642		C7	miR-181b-5p	31.55	36.73	32.56	33.6133	3.28076		miR-181b-5p	1.73326	0.742734
C8	miR-186-5p	30.68	28.68	28.88	29.4133	70.4009		C8	miR-186-5p	30.07	29.63	30.99	30.23	34.2341		miR-186-5p	2.05645	0.338351
C9	miR-191-5p	/	37.17	41.17	39.17	0.0813821		C9	miR-191-5p	37.38	37.48	37.25	37.37	0.24272		miR-191-5p	0.335292	0.31443
C10	miR-193b-3p	/	36.59	39.52	38.055	0.17627		C10	miR-193b-3p	35.91	35.81	36.43	36.05	0.605989		miR-193b-3p	0.290879	0.171297
C11	miR-199b-3p	37.7	36.12	/	36.91	0.389813		C11	miR-199b-3p	/	/	/	#DIV/0!	#DIV/0!		miR-199b-3p	#DIV/0!	#DIV/0!
C12	miR-200b-3p	41.83	35.68	34.3	37.27	0.303729		C12	miR-200b-3p	35.56	34.44	35.99	35.33	0.998174		miR-200b-3p	0.304284	0.457268
D1	miR-200c-3p	36.59	33.6	33.96	34.7167	1.78285		D1	miR-200c-3p	36.21	33.14	37.68	35.6767	0.784963		miR-200c-3p	2.27126	0.588887
D2	miR-202-3p	32.99	33.55	33.21	33.25	4.9275		D2	miR-202-3p	34.4	32.58	33.11	33.3633	3.9015		miR-202-3p	1.26297	0.850664
D3	miR-203a-3p	43.07	/	/	43.07	0.00545145		D3	miR-203a-3p	/	/	/	#DIV/0!	#DIV/0!		miR-203a-3p	#DIV/0!	#DIV/0!
D4	miR-205-5p	35.27	/	37.9	36.585	0.488305		D4	miR-205-5p	/	/	/	#DIV/0!	#DIV/0!		miR-205-5p	#DIV/0!	#DIV/0!
D5	miR-210-3p	36.23	41.86	35.47	37.8533	0.202715		D5	miR-210-3p	37.32	37.78	36.14	37.08	0.296759		miR-210-3p	0.683095	0.728119
D6	miR-212-3p	31.29	31.53	31.85	31.5567	15.9357		D6	miR-212-3p	31.59	31.45	31.5	31.5133	14.0649		miR-212-3p	1.13301	0.808405
D7	miR-21-3p	39.49	38.6	36.22	38.1033	0.170462		D7	miR-21-3p	36.63	38.44	35.93	37	0.31368		miR-21-3p	0.543427	0.420288
D8	miR-214-3p	43.2	35.2	35.22	37.8733	0.199924		D8	miR-214-3p	/	/	/	#DIV/0!	#DIV/0!		miR-214-3p	#DIV/0!	#DIV/0!
D9	miR-21-5p	29.64	29.93	29.68	29.75	55.7483		D9	miR-21-5p	29.51	29.77	29.98	29.7533	47.6377		miR-21-5p	1.17026	0.984705
D10	miR-221-3p	36.74	34.56	39.31	36.87	0.400772		D10	miR-221-3p	35.47	35.35	36.29	35.7033	0.770587		miR-221-3p	0.520087	0.452768
D11	miR-222-3p	36.86	40.97	35.65	37.8267	0.206496		D11	miR-222-3p	37.74	37.13	39.03	37.9667	0.160506		miR-222-3p	1.28654	0.93849
D12	miR-223-3p	/	/	/	#DIV/0!	#DIV/0!		D12	miR-223-3p	/	/	/	#DIV/0!	#DIV/0!		miR-223-3p	#DIV/0!	#DIV/0!
E1	miR-22-3p	36.74	36.44	37.33	36.8367	0.41014		E1	miR-22-3p	34.38	34.77	34.09	34.4133	1.8843		miR-22-3p	0.217661	0.00177608
E2	miR-23a-3p	33.66	35.75	34.1	34.5033	2.06698		E2	miR-23a-3p	35.41	35.2	33.58	34.73	1.51295		miR-23a-3p	1.36619	0.805055
E3	miR-23b-3p	/	36	36.86	36.43	0.54369		E3	miR-23b-3p	38.22	37.69	40.09	38.6667	0.0988029		miR-23b-3p	5.50277	0.109668
E4	miR-24-3p	42.12	45	45	44.04	0.002783		E4	miR-24-3p	/	/	/	#DIV/0!	#DIV/0!		miR-24-3p	#DIV/0!	#DIV/0!
E5	miR-25-3p	33.75	32.67	32.26	32.8933	6.30948		E5	miR-25-3p	32.14	32.41	34.23	32.9267	5.28058		miR-25-3p	1.19485	0.96847
E6	miR-26a-5p	/	/	/	#DIV/0!	#DIV/0!		E6	miR-26a-5p	/	/	/	#DIV/0!	#DIV/0!		miR-26a-5p	#DIV/0!	#DIV/0!
E7	miR-27a-3p	/	/	/	#DIV/0!	#DIV/0!		E7	miR-27a-3p	/	/	/	#DIV/0!	#DIV/0!		miR-27a-3p	#DIV/0!	#DIV/0!
E8	miR-27b-3p	43.76	/	41.67	42.715	0.00697232		E8	miR-27b-3p	/	/	/	#DIV/0!	#DIV/0!		miR-27b-3p	#DIV/0!	#DIV/0!
E9	miR-28-3p	39.94	41.24	45	42.06	0.0109787		E9	miR-28-3p	/	/	/	#DIV/0!	#DIV/0!		miR-28-3p	#DIV/0!	#DIV/0!
E10	miR-29a-3p	41.29	38.8	35.91	38.6667	0.115358		E10	miR-29a-3p	/	/	/	#DIV/0!	#DIV/0!		miR-29a-3p	#DIV/0!	#DIV/0!
E11	miR-30a-5p	44.51	/	/	44.51	0.00200923		E11	miR-30a-5p	/	/	/	#DIV/0!	#DIV/0!		miR-30a-5p	#DIV/0!	#DIV/0!
E12	miR-30c-5p	36.32	35.19	41.73	37.7467	0.21827		E12	miR-30c-5p	36.42	35.64	38.13	36.73	0.378237		miR-30c-5p	0.577072	0.660665
F1	miR-30d-5p	41.42	/	35.94	38.68	0.114297		F1	miR-30d-5p	38.33	36.52	38.75	37.8667	0.172026		miR-30d-5p	0.664416	0.738969
F2	miR-30e-5p	/	34.76	36.29	35.525	1.01808		F2	miR-30e-5p	/	/	/	#DIV/0!	#DIV/0!		miR-30e-5p	#DIV/0!	#DIV/0!
F3	miR-320a	32.95	34.54	32.86	33.45	4.28964		F3	miR-320a	35.18	32.25	34.29	33.9067	2.67715		miR-320a	1.60232	0.678878
F4	miR-320b	33.25	33.01	32.28	32.8467	6.51691		F4	miR-320b	34.48	32.48	33.57	33.51	3.52437		miR-320b	1.8491	0.363559
F5	miR-320c	37.23	34.32	34.2	35.25	1.23187		F5	miR-320c	35.57	35.8	36.08	35.8167	0.712369		miR-320c	1.72926	0.601757
F6	miR-324-3p	34.13	32.53	33.3	33.32	4.69412		F6	miR-324-3p	34.44	35.54	34.45	34.81	1.43134		miR-324-3p	3.27953	0.0646207
F7	miR-329-3p	/	/	37.14	37.14	0.332368		F7	miR-329-3p	/	/	/	#DIV/0!	#DIV/0!		miR-329-3p	#DIV/0!	#DIV/0!
F8	miR-345-5p	/	/	41.14	41.14	0.020773		F8	miR-345-5p	42.08	42.2	41.43	41.9033	0.0104818		miR-345-5p	1.98182	#DIV/0!
F9	miR-375	/	/	38.11	38.11	0.169676		F9	miR-375	40.24	42.66	39.82	40.9067	0.0209152		miR-375	8.11256	#DIV/0!
F10	miR-378a-3p	/	35.9	35.55	35.725	0.886293		F10	miR-378a-3p	/	/	/	#DIV/0!	#DIV/0!		miR-378a-3p	#DIV/0!	#DIV/0!
F11	miR-409-3p	/	/	38.42	38.42	0.136868		F11	miR-409-3p	/	/	/	#DIV/0!	#DIV/0!		miR-409-3p	#DIV/0!	#DIV/0!
F12	miR-423-3p	/	/	39.5	39.5	0.0647424		F12	miR-423-3p	42.22	41.2	42.6	42.0067	0.0097573		miR-423-3p	6.63528	#DIV/0!
G1	miR-423-5p	/	/	/	#DIV/0!	#DIV/0!		G1	miR-423-5p	39.14	40.59	38.95	39.56	0.0531924		miR-423-5p	#DIV/0!	#DIV/0!
G2	miR-424-3p	37.5	34.1	37.58	36.3933	0.557685		G2	miR-424-3p	34.84	34.76	35.87	35.1567	1.1256		miR-424-3p	0.495455	0.361447
G3	miR-424-5p	/	35.68	/	35.68	0.914373		G3	miR-424-5p	39.66	38.03	42.25	39.98	0.0397573		miR-424-5p	22.9989	#DIV/0!
G4	miR-425-5p	32.92	34.19	33.28	33.4633	4.25017		G4	miR-425-5p	33.18	33.02	34.64	33.6133	3.28076		miR-425-5p	1.29548	0.825964
G5	miR-451a	42.22	36.31	42.82	40.45	0.0335128		G5	miR-451a	37.15	38.44	36.49	37.36	0.244408		miR-451a	0.137118	0.22486
G6	miR-483-3p	40.08	35.87	33.94	36.63	0.473309		G6	miR-483-3p	43.46	42.97	44.35	43.5933	0.00324859		miR-483-3p	145.697	0.0199578
G7	miR-483-5p	/	45	/	45	0.00143062		G7	miR-483-5p	40.21	36.15	41.6	39.32	0.0628198		miR-483-5p	0.0227734	#DIV/0!
G8	miR-484	36.65	39.79	39.26	38.5667	0.123638		G8	miR-484	35	34.82	36.05	35.29	1.02624		miR-484	0.120477	0.0348462
G9	miR-486-5p	38.45	/	/	38.45	0.134051		G9	miR-486-5p	/	/	/	#DIV/0!	#DIV/0!		miR-486-5p	#DIV/0!	#DIV/0!
G10	miR-503-5p	36.29	39.65	36.51	37.4833	0.261979		G10	miR-503-5p	38.35	40.09	36.24	38.2267	0.134036		miR-503-5p	1.95453	0.657494
G11	miR-509-3p	32.54	31.56	32.28	32.1267	10.7345		G11	miR-509-3p	32.16	31.62	32.74	32.1733	8.90139		miR-509-3p	1.20594	0.919998
G12	miR-675-3p	/	35.79	34.6	35.195	1.27974		G12	miR-675-3p	36.41	36.62	36.66	36.5633	0.424557		miR-675-3p	3.0143	0.0572256
H1	miR-877-5p	35.87	34.57	36.67	35.7033	0.899704		H1	miR-877-5p	36.92	34.91	37.82	36.55	0.428499		miR-877-5p	2.09966	0.467466
H2	miR-92a-3p	36.12	34.49	34.18	34.93	1.53779		H2	miR-92a-3p	36.46	37.56	34.28	36.1	0.585347		miR-92a-3p	2.62714	0.361321
H3	miR-92b-3p	34.92	34.54	35.55	35.0033	1.46157		H3	miR-92b-3p	33.46	33.51	33.04	33.3367	3.97429		miR-92b-3p	0.367757	0.00723506
H4	miR-93-5p	30.98	31.07	30.8	30.95	24.2658		H4	miR-93-5p	31.75	30.16	32.53	31.48	14.3937		miR-93-5p	1.68587	0.49219
H5	miR-99a-5p	33.98	34.2	36.49	34.89	1.58102		H5	miR-99a-5p	35.67	37.14	35.81	36.2067	0.54363		miR-99a-5p	2.90826	0.229452
H6	miR-99b-5p	33.25	32.65	33.23	15.2679	1.27578e+06		H6	miR-99b-5p	32.44	32.99	33.19	32.8733	5.47945		miR-99b-5p	232830	0.599242
H7	U6	34.64	33.82	33.23	33.8967	3.14746		H7	U6	35.62	35.45	33.45	34.84	1.40188		U6	2.24517	0.307767
H8	SNORD61	/	34.31	35.74	35.025	1.43979		H8	SNORD61	/	/	35.82	35.82	0.710725		SNORD61	2.0258	#DIV/0!
H9	SNORD68	36.04	/	34.69	35.365	1.13749		H9	SNORD68	/	/	35.2	35.2	1.0923		SNORD68	1.04138	#DIV/0!
H10	SNORD72	43.08	/	35.28	39.18	0.0808199		H10	SNORD72	/	/	36.5	36.5	0.44361		SNORD72	0.182187	#DIV/0!
	GEO MEAN	35.5509							GEO MEAN	35.3274

## Sheet: fold change
Well	Target Name	DOR/NOR
A1	let-7a-5p	0.777451
A2	let-7b-5p	3.04581
A3	let-7c-5p	1.45078
A4	let-7d-3p	1.19209
A5	let-7e-5p	1.57297
A6	let-7f-5p	3.90005
A7	let-7i-5p	1.0094
A8	miR-100-5p	1.57661
A9	miR-101-3p	#DIV/0!
A10	miR-10a-5p	#DIV/0!
A11	miR-10b-5p	0.0453367
A12	miR-125a-5p	13.3783
B1	miR-125b-2-3p	#DIV/0!
B2	miR-125b-5p	#DIV/0!
B3	miR-126-3p	0.880762
B4	miR-127-3p	1.05469
B5	miR-128-3p	#DIV/0!
B6	miR-1307-3p	1.40785
B7	miR-132-3p	0.827496
B8	miR-134-5p	#DIV/0!
B9	miR-140-3p	4.0845
B10	miR-143-3p	#DIV/0!
B11	miR-145-5p	1.63221
B12	miR-146a-5p	1.1784
C1	miR-146b-5p	1.24711e+06
C2	miR-148a-3p	0.195715
C3	miR-151a-3p	#DIV/0!
C4	miR-152-3p	#DIV/0!
C5	miR-16-5p	1.0094
C6	miR-181a-5p	0.918164
C7	miR-181b-5p	1.73326
C8	miR-186-5p	2.05645
C9	miR-191-5p	0.335292
C10	miR-193b-3p	0.290879
C11	miR-199b-3p	#DIV/0!
C12	miR-200b-3p	0.304284
D1	miR-200c-3p	2.27126
D2	miR-202-3p	1.26297
D3	miR-203a-3p	#DIV/0!
D4	miR-205-5p	#DIV/0!
D5	miR-210-3p	0.683095
D6	miR-212-3p	1.13301
D7	miR-21-3p	0.543427
D8	miR-214-3p	#DIV/0!
D9	miR-21-5p	1.17026
D10	miR-221-3p	0.520087
D11	miR-222-3p	1.28654
D12	miR-223-3p	#DIV/0!
E1	miR-22-3p	0.217661
E2	miR-23a-3p	1.36619
E3	miR-23b-3p	5.50277
E4	miR-24-3p	#DIV/0!
E5	miR-25-3p	1.19485
E6	miR-26a-5p	#DIV/0!
E7	miR-27a-3p	#DIV/0!
E8	miR-27b-3p	#DIV/0!
E9	miR-28-3p	#DIV/0!
E10	miR-29a-3p	#DIV/0!
E11	miR-30a-5p	#DIV/0!
E12	miR-30c-5p	0.577072
F1	miR-30d-5p	0.664416
F2	miR-30e-5p	#DIV/0!
F3	miR-320a	1.60232
F4	miR-320b	1.8491
F5	miR-320c	1.72926
F6	miR-324-3p	3.27953
F7	miR-329-3p	#DIV/0!
F8	miR-345-5p	1.98182
F9	miR-375	8.11256
F10	miR-378a-3p	#DIV/0!
F11	miR-409-3p	#DIV/0!
F12	miR-423-3p	6.63528
G1	miR-423-5p	#DIV/0!
G2	miR-424-3p	0.495455
G3	miR-424-5p	22.9989
G4	miR-425-5p	1.29548
G5	miR-451a	0.137118
G6	miR-483-3p	145.697
G7	miR-483-5p	0.0227734
G8	miR-484	0.120477
G9	miR-486-5p	#DIV/0!
G10	miR-503-5p	1.95453
G11	miR-509-3p	1.20594
G12	miR-675-3p	3.0143
H1	miR-877-5p	2.09966
H2	miR-92a-3p	2.62714
H3	miR-92b-3p	0.367757
H4	miR-93-5p	1.68587
H5	miR-99a-5p	2.90826
H6	miR-99b-5p	232830
H7	U6	2.24517
H8	SNORD61	2.0258
H9	SNORD68	1.04138
H10	SNORD72	0.182187

## Sheet: p value
Well	Target Name	DOR/NOR	Difference nnotation
A1	let-7a-5p	0.657383	ns
A2	let-7b-5p	0.0069667	**
A3	let-7c-5p	0.732399	ns
A4	let-7d-3p	0.990542	ns
A5	let-7e-5p	0.672434	ns
A6	let-7f-5p	0.125045	ns
A7	let-7i-5p	0.599711	ns
A8	miR-100-5p	0.62924	ns
A9	miR-101-3p	#DIV/0!	#DIV/0!
A10	miR-10a-5p	#DIV/0!	#DIV/0!
A11	miR-10b-5p	#DIV/0!	#DIV/0!
A12	miR-125a-5p	0.237715	ns
B1	miR-125b-2-3p	#DIV/0!	#DIV/0!
B2	miR-125b-5p	#DIV/0!	#DIV/0!
B3	miR-126-3p	0.184877	ns
B4	miR-127-3p	0.900811	ns
B5	miR-128-3p	#DIV/0!	#DIV/0!
B6	miR-1307-3p	0.222019	ns
B7	miR-132-3p	0.783067	ns
B8	miR-134-5p	#DIV/0!	#DIV/0!
B9	miR-140-3p	0.204571	ns
B10	miR-143-3p	#DIV/0!	#DIV/0!
B11	miR-145-5p	0.667422	ns
B12	miR-146a-5p	0.989879	ns
C1	miR-146b-5p	0.289226	ns
C2	miR-148a-3p	0.120766	ns
C3	miR-151a-3p	#DIV/0!	#DIV/0!
C4	miR-152-3p	#DIV/0!	#DIV/0!
C5	miR-16-5p	0.719971	ns
C6	miR-181a-5p	0.797666	ns
C7	miR-181b-5p	0.742734	ns
C8	miR-186-5p	0.338351	ns
C9	miR-191-5p	0.31443	ns
C10	miR-193b-3p	0.171297	ns
C11	miR-199b-3p	#DIV/0!	#DIV/0!
C12	miR-200b-3p	0.457268	ns
D1	miR-200c-3p	0.588887	ns
D2	miR-202-3p	0.850664	ns
D3	miR-203a-3p	#DIV/0!	#DIV/0!
D4	miR-205-5p	#DIV/0!	#DIV/0!
D5	miR-210-3p	0.728119	ns
D6	miR-212-3p	0.808405	ns
D7	miR-21-3p	0.420288	ns
D8	miR-214-3p	#DIV/0!	#DIV/0!
D9	miR-21-5p	0.984705	ns
D10	miR-221-3p	0.452768	ns
D11	miR-222-3p	0.93849	ns
D12	miR-223-3p	#DIV/0!	#DIV/0!
E1	miR-22-3p	0.00177608	**
E2	miR-23a-3p	0.805055	ns
E3	miR-23b-3p	0.109668	ns
E4	miR-24-3p	#DIV/0!	#DIV/0!
E5	miR-25-3p	0.96847	ns
E6	miR-26a-5p	#DIV/0!	#DIV/0!
E7	miR-27a-3p	#DIV/0!	#DIV/0!
E8	miR-27b-3p	#DIV/0!	#DIV/0!
E9	miR-28-3p	#DIV/0!	#DIV/0!
E10	miR-29a-3p	#DIV/0!	#DIV/0!
E11	miR-30a-5p	#DIV/0!	#DIV/0!
E12	miR-30c-5p	0.660665	ns
F1	miR-30d-5p	0.738969	ns
F2	miR-30e-5p	#DIV/0!	#DIV/0!
F3	miR-320a	0.678878	ns
F4	miR-320b	0.363559	ns
F5	miR-320c	0.601757	ns
F6	miR-324-3p	0.0646207	ns
F7	miR-329-3p	#DIV/0!	#DIV/0!
F8	miR-345-5p	#DIV/0!	#DIV/0!
F9	miR-375	#DIV/0!	#DIV/0!
F10	miR-378a-3p	#DIV/0!	#DIV/0!
F11	miR-409-3p	#DIV/0!	#DIV/0!
F12	miR-423-3p	#DIV/0!	#DIV/0!
G1	miR-423-5p	#DIV/0!	#DIV/0!
G2	miR-424-3p	0.361447	ns
G3	miR-424-5p	#DIV/0!	#DIV/0!
G4	miR-425-5p	0.825964	ns
G5	miR-451a	0.22486	ns
G6	miR-483-3p	0.0199578	*
G7	miR-483-5p	#DIV/0!	#DIV/0!
G8	miR-484	0.0348462	*
G9	miR-486-5p	#DIV/0!	#DIV/0!
G10	miR-503-5p	0.657494	ns
G11	miR-509-3p	0.919998	ns
G12	miR-675-3p	0.0572256	ns
H1	miR-877-5p	0.467466	ns
H2	miR-92a-3p	0.361321	ns
H3	miR-92b-3p	0.00723506	**
H4	miR-93-5p	0.49219	ns
H5	miR-99a-5p	0.229452	ns
H6	miR-99b-5p	0.599242	ns
H7	U6	0.307767	ns
H8	SNORD61	#DIV/0!	#DIV/0!
H9	SNORD68	#DIV/0!	#DIV/0!
H10	SNORD72	#DIV/0!	#DIV/0!
	NTC
	NTC

## Sheet: volcano plot
Target Name	∆ ∆ CT	log2	P value
let-7a-5p	0.777451	-0.363176	0.657383
let-7b-5p	3.04581	1.60682	0.0069667
let-7c-5p	1.45078	0.536824	0.732399
let-7d-3p	1.19209	0.253491	0.990542
let-7e-5p	1.57297	0.653491	0.672434
let-7f-5p	3.90005	1.96349	0.125045
let-7i-5p	1.0094	0.0134911	0.599711
miR-100-5p	1.57661	0.656824	0.62924
miR-101-3p	#DIV/0!	#DIV/0!	#DIV/0!
miR-10a-5p	#DIV/0!	#DIV/0!	#DIV/0!
miR-10b-5p	0.0453367	-4.46318	#DIV/0!
miR-125a-5p	13.3783	3.74182	0.237715
miR-125b-2-3p	#DIV/0!	#DIV/0!	#DIV/0!
miR-125b-5p	#DIV/0!	#DIV/0!	#DIV/0!
miR-126-3p	0.880762	-0.183176	0.184877
miR-127-3p	1.05469	0.0768245	0.900811
miR-128-3p	#DIV/0!	#DIV/0!	#DIV/0!
miR-1307-3p	1.40785	0.493491	0.222019
miR-132-3p	0.827496	-0.273176	0.783067
miR-134-5p	#DIV/0!	#DIV/0!	#DIV/0!
miR-140-3p	4.0845	2.03016	0.204571
miR-143-3p	#DIV/0!	#DIV/0!	#DIV/0!
miR-145-5p	1.63221	0.706824	0.667422
miR-146a-5p	1.1784	0.236824	0.989879
miR-146b-5p	1.24711e+06	20.2502	0.289226
miR-148a-3p	0.195715	-2.35318	0.120766
miR-151a-3p	#DIV/0!	#DIV/0!	#DIV/0!
miR-152-3p	#DIV/0!	#DIV/0!	#DIV/0!
miR-16-5p	1.0094	0.0134911	0.719971
miR-181a-5p	0.918164	-0.123176	0.797666
miR-181b-5p	1.73326	0.793491	0.742734
miR-186-5p	2.05645	1.04016	0.338351
miR-191-5p	0.335292	-1.57651	0.31443
miR-193b-3p	0.290879	-1.78151	0.171297
miR-199b-3p	#DIV/0!	#DIV/0!	#DIV/0!
miR-200b-3p	0.304284	-1.71651	0.457268
miR-200c-3p	2.27126	1.18349	0.588887
miR-202-3p	1.26297	0.336824	0.850664
miR-203a-3p	#DIV/0!	#DIV/0!	#DIV/0!
miR-205-5p	#DIV/0!	#DIV/0!	#DIV/0!
miR-210-3p	0.683095	-0.549842	0.728119
miR-212-3p	1.13301	0.180158	0.808405
miR-21-3p	0.543427	-0.879842	0.420288
miR-214-3p	#DIV/0!	#DIV/0!	#DIV/0!
miR-21-5p	1.17026	0.226824	0.984705
miR-221-3p	0.520087	-0.943176	0.452768
miR-222-3p	1.28654	0.363491	0.93849
miR-223-3p	#DIV/0!	#DIV/0!	#DIV/0!
miR-22-3p	0.217661	-2.19984	0.00177608
miR-23a-3p	1.36619	0.450158	0.805055
miR-23b-3p	5.50277	2.46016	0.109668
miR-24-3p	#DIV/0!	#DIV/0!	#DIV/0!
miR-25-3p	1.19485	0.256824	0.96847
miR-26a-5p	#DIV/0!	#DIV/0!	#DIV/0!
miR-27a-3p	#DIV/0!	#DIV/0!	#DIV/0!
miR-27b-3p	#DIV/0!	#DIV/0!	#DIV/0!
miR-28-3p	#DIV/0!	#DIV/0!	#DIV/0!
miR-29a-3p	#DIV/0!	#DIV/0!	#DIV/0!
miR-30a-5p	#DIV/0!	#DIV/0!	#DIV/0!
miR-30c-5p	0.577072	-0.793176	0.660665
miR-30d-5p	0.664416	-0.589842	0.738969
miR-30e-5p	#DIV/0!	#DIV/0!	#DIV/0!
miR-320a	1.60232	0.680158	0.678878
miR-320b	1.8491	0.886824	0.363559
miR-320c	1.72926	0.790158	0.601757
miR-324-3p	3.27953	1.71349	0.0646207
miR-329-3p	#DIV/0!	#DIV/0!	#DIV/0!
miR-345-5p	1.98182	0.986824	#DIV/0!
miR-375	8.11256	3.02016	#DIV/0!
miR-378a-3p	#DIV/0!	#DIV/0!	#DIV/0!
miR-409-3p	#DIV/0!	#DIV/0!	#DIV/0!
miR-423-3p	6.63528	2.73016	#DIV/0!
miR-423-5p	#DIV/0!	#DIV/0!	#DIV/0!
miR-424-3p	0.495455	-1.01318	0.361447
miR-424-5p	22.9989	4.52349	#DIV/0!
miR-425-5p	1.29548	0.373491	0.825964
miR-451a	0.137118	-2.86651	0.22486
miR-483-3p	145.697	7.18682	0.0199578
miR-483-5p	0.0227734	-5.45651	#DIV/0!
miR-484	0.120477	-3.05318	0.0348462
miR-486-5p	#DIV/0!	#DIV/0!	#DIV/0!
miR-503-5p	1.95453	0.966824	0.657494
miR-509-3p	1.20594	0.270158	0.919998
miR-675-3p	3.0143	1.59182	0.0572256
miR-877-5p	2.09966	1.07016	0.467466
miR-92a-3p	2.62714	1.39349	0.361321
miR-92b-3p	0.367757	-1.44318	0.00723506
miR-93-5p	1.68587	0.753491	0.49219
miR-99a-5p	2.90826	1.54016	0.229452
miR-99b-5p	232830	17.8289	0.599242
U6	2.24517	1.16682	0.307767
SNORD61	2.0258	1.01849	#DIV/0!
SNORD68	1.04138	0.0584911	#DIV/0!
SNORD72	0.182187	-2.45651	#DIV/0!
NTC
NTC

## Sheet: Heatmap
Target Name	DOR1	DOR2	DOR3	NOR1	NOR2	NOR3
let-7a-5p	1.83085	3.53085	3.48085	2.67736	5.43736	1.81736
let-7b-5p	1.95085	2.32085	2.63085	0.747364	0.987364	0.347364
let-7c-5p	0.890855	2.52085	1.64085	0.327364	2.56736	0.547364
let-7d-3p	-2.54915	1.75085	-1.51915	0.327364	1.54736	-4.95264
let-7e-5p	-0.049145	1.38085	0.660855	0.327364	1.29736	-1.59264
let-7f-5p	2.53085	1.87085	2.21085	0.327364	1.71736	-1.32264
let-7i-5p	3.01085	2.86085	3.87085	3.61736	3.00736	3.07736
miR-100-5p	2.10085	0.760855	-0.679145	0.277364	0.287364	-0.352636
miR-101-3p	0	0	0	0	0	0
miR-10a-5p	-4.93915	0	0	0	0	0
miR-10b-5p	-7.06915	0	0	-2.68264	-2.22264	-2.91264
miR-125a-5p	0	-0.899145	-7.30915	-7.88264	-7.66264	-7.99264
miR-125b-2-3p	-9.44915	-9.44915	-7.03915	0	0	0
miR-125b-5p	0	0	-9.44915	0	0	0
miR-126-3p	1.92085	1.69085	2.51085	2.11736	2.19736	2.35736
miR-127-3p	-1.34915	-1.08915	-2.36915	0.327364	-3.11264	-2.25264
miR-128-3p	0	0	0	0	0	0
miR-1307-3p	6.39085	6.71085	6.65085	6.10736	6.35736	5.80736
miR-132-3p	-0.319145	-2.78915	2.98085	0.327364	-0.202636	0.567364
miR-134-5p	0	-9.44915	0	0	0	0
miR-140-3p	2.51085	3.29085	3.74085	1.21736	3.08736	-0.852636
miR-143-3p	-6.54915	-9.44915	0	0	0	0
miR-145-5p	0	-0.059145	-2.65915	-2.21264	-1.59264	-2.39264
miR-146a-5p	-4.57915	-4.33915	-1.55915	-3.81264	-3.36264	-4.01264
miR-146b-5p	35.5509	-6.22915	0	-5.09264	-6.88264	-4.79264
miR-148a-3p	-2.27915	-3.37915	0	-0.122636	-2.13264	0.827364
miR-151a-3p	0	0	-1.29915	0	0	0
miR-152-3p	0	0	-0.949145	0	0	0
miR-16-5p	2.51085	3.79085	2.73085	3.24736	3.48736	2.25736
miR-181a-5p	-2.87915	-1.90915	-0.359145	0.327364	-3.20264	-1.90264
miR-181b-5p	2.80085	1.84085	2.88085	3.77736	-1.40264	2.76736
miR-186-5p	4.87085	6.87085	6.67085	5.25736	5.69736	4.33736
miR-191-5p	0	-1.61915	-5.61915	-2.05264	-2.15264	-1.92264
miR-193b-3p	0	-1.03915	-3.96915	-0.582636	-0.482636	-1.10264
miR-199b-3p	-2.14915	-0.569145	0	0	0	0
miR-200b-3p	-6.27915	-0.129145	1.25085	-0.232636	0.887364	-0.662636
miR-200c-3p	-1.03915	1.95085	1.59085	-0.882636	2.18736	-2.35264
miR-202-3p	2.56085	2.00085	2.34085	0.927364	2.74736	2.21736
miR-203a-3p	-7.51915	0	0	0	0	0
miR-205-5p	0.280855	0	-2.34915	0	0	0
miR-210-3p	-0.679145	-6.30915	0.080855	-1.99264	-2.45264	-0.812636
miR-212-3p	4.26085	4.02085	3.70085	3.73736	3.87736	3.82736
miR-21-3p	-3.93915	-3.04915	-0.669145	-1.30264	-3.11264	-0.602636
miR-214-3p	-7.64915	0.350855	0.330855	0	0	0
miR-21-5p	5.91085	5.62085	5.87085	5.81736	5.55736	5.34736
miR-221-3p	-1.18915	0.990855	-3.75915	-0.142636	-0.0226362	-0.962636
miR-222-3p	-1.30915	-5.41915	-0.099145	-2.41264	-1.80264	-3.70264
miR-223-3p	0	0	0	0	0	0
miR-22-3p	-1.18915	-0.889145	-1.77915	0.947364	0.557364	1.23736
miR-23a-3p	1.89085	-0.199145	1.45085	-0.0826362	0.127364	1.74736
miR-23b-3p	0	-0.449145	-1.30915	-2.89264	-2.36264	-4.76264
miR-24-3p	-6.56915	-9.44915	-9.44915	0	0	0
miR-25-3p	1.80085	2.88085	3.29085	3.18736	2.91736	1.09736
miR-26a-5p	0	0	0	0	0	0
miR-27a-3p	0	0	0	0	0	0
miR-27b-3p	-8.20915	0	-6.11915	0	0	0
miR-28-3p	-4.38915	-5.68915	-9.44915	0	0	0
miR-29a-3p	-5.73915	-3.24915	-0.359145	0	0	0
miR-30a-5p	-8.95915	0	0	0	0	0
miR-30c-5p	-0.769145	0.360855	-6.17915	-1.09264	-0.312636	-2.80264
miR-30d-5p	-5.86915	0	-0.389145	-3.00264	-1.19264	-3.42264
miR-30e-5p	0	0.790855	-0.739145	0	0	0
miR-320a	2.60085	1.01085	2.69085	0.147364	3.07736	1.03736
miR-320b	2.30085	2.54085	3.27085	0.847364	2.84736	1.75736
miR-320c	-1.67915	1.23085	1.35085	-0.242636	-0.472636	-0.752636
miR-324-3p	1.42085	3.02085	2.25085	0.887364	-0.212636	0.877364
miR-329-3p	0	0	-1.58915	0	0	0
miR-345-5p	0	0	-5.58915	-6.75264	-6.87264	-6.10264
miR-375	0	0	-2.55915	-4.91264	-7.33264	-4.49264
miR-378a-3p	0	-0.349145	0.000854976	0	0	0
miR-409-3p	0	0	-2.86915	0	0	0
miR-423-3p	0	0	-3.94915	-6.89264	-5.87264	-7.27264
miR-423-5p	0	0	0	-3.81264	-5.26264	-3.62264
miR-424-3p	-1.94915	1.45085	-2.02915	0.487364	0.567364	-0.542636
miR-424-5p	0	-0.129145	0	-4.33264	-2.70264	-6.92264
miR-425-5p	2.63085	1.36085	2.27085	2.14736	2.30736	0.687364
miR-451a	-6.66915	-0.759145	-7.26915	-1.82264	-3.11264	-1.16264
miR-483-3p	-4.52915	-0.319145	1.61085	-8.13264	-7.64264	-9.02264
miR-483-5p	0	-9.44915	0	-4.88264	-0.822636	-6.27264
miR-484	-1.09915	-4.23915	-3.70915	0.327364	0.507364	-0.722636
miR-486-5p	-2.89915	0	0	0	0	0
miR-503-5p	-0.739145	-4.09915	-0.959145	-3.02264	-4.76264	-0.912636
miR-509-3p	3.01085	3.99085	3.27085	3.16736	3.70736	2.58736
miR-675-3p	0	-0.239145	0.950855	-1.08264	-1.29264	-1.33264
miR-877-5p	-0.319145	0.980855	-1.11915	-1.59264	0.417364	-2.49264
miR-92a-3p	-0.569145	1.06085	1.37085	-1.13264	-2.23264	1.04736
miR-92b-3p	0.630855	1.01085	0.000854976	1.86736	1.81736	2.28736
miR-93-5p	4.57085	4.48085	4.75085	3.57736	5.16736	2.79736
miR-99a-5p	1.57085	1.35085	-0.939145	-0.342636	-1.81264	-0.482636
miR-99b-5p	2.30085	2.90085	2.32085	2.88736	2.33736	2.13736

## Sheet: miR-483-3p target genes list
SMC2
BASP1
TUBGCP3
CNOT6L
MAPKAPK2
RUNDC3B
ZHX3
SMAD4
RAB5B
RHOA
RAC1
IGF1
CDK4
BBC3
RASGRF1
SRF
CCNG1
SREBF1
PARD3
SMAD4
PRKAB1
EI24
CTGF
DLC1
METTL6
METTL3
METTL8

## Sheet: GO and KEGG
Category	Term	Count	%	PValue	Genes	List Total	Pop Hits	Pop Total	Fold Enrichment	Bonferroni	Benjamini	FDR
KEGG_PATHWAY	hsa04115:p53 signaling pathway	5	20	6.29048e-06	CDK4, EI24, CCNG1, IGF1, BBC3	16	74	8644	36.5034	0.000786003	0.00078631	0.000679372
GOTERM_CC_DIRECT	GO:0005634~nucleus	17	68	8.4617e-05	SREBF1, SMAD4, ZHX3, CNOT6L, SRF, METTL3, PRKAB1, RHOA, SMC2, BASP1, CDK4, DLC1, CCNG1, MAPKAPK2, METTL6, RAC1, METTL8	24	6100	20647	2.39753	0.00943273	0.00804641	0.00775904
GOTERM_CC_DIRECT	GO:0005829~cytosol	16	64	0.000158091	SREBF1, SMAD4, CNOT6L, EI24, RASGRF1, METTL3, PRKAB1, RHOA, SMC2, BBC3, CDK4, PARD3, DLC1, MAPKAPK2, TUBGCP3, RAC1	24	5627	20647	2.44618	0.0175518	0.00804641	0.00775904
KEGG_PATHWAY	hsa04530:Tight junction	5	20	0.000166398	CDK4, PARD3, RAC1, PRKAB1, RHOA	16	170	8644	15.8897	0.0205866	0.0103999	0.00898549
GOTERM_CC_DIRECT	GO:0005737~cytoplasm	16	64	0.000215529	SREBF1, SMAD4, CNOT6L, SRF, METTL3, PRKAB1, SMC2, BASP1, CDK4, DLC1, CCNG1, MAPKAPK2, TUBGCP3, METTL6, RAC1, METTL8	24	5771	20647	2.38514	0.0238527	0.00804641	0.00775904
GOTERM_BP_DIRECT	GO:0001510~RNA methylation	3	12	0.000304481	METTL3, METTL6, METTL8	24	22	19453	110.528	0.155759	0.168987	0.168987
KEGG_PATHWAY	hsa05203:Viral carcinogenesis	5	20	0.000335172	CDK4, SRF, MAPKAPK2, RAC1, RHOA	16	204	8644	13.2414	0.0410377	0.0121502	0.0104977
KEGG_PATHWAY	hsa05210:Colorectal cancer	4	16	0.000396841	SMAD4, RAC1, RHOA, BBC3	16	86	8644	25.1279	0.0484043	0.0121502	0.0104977
KEGG_PATHWAY	hsa04520:Adherens junction	4	16	0.000499526	SMAD4, PARD3, RAC1, RHOA	16	93	8644	23.2366	0.060546	0.0121502	0.0104977
KEGG_PATHWAY	hsa04014:Ras signaling pathway	5	20	0.000583207	RAB5B, RASGRF1, IGF1, RAC1, RHOA	16	236	8644	11.446	0.0703268	0.0121502	0.0104977
GOTERM_CC_DIRECT	GO:0000785~chromatin	7	28	0.00110096	SREBF1, SMAD4, ZHX3, BASP1, CDK4, SRF, SMC2	24	1112	20647	5.41551	0.116068	0.0308269	0.0297259
KEGG_PATHWAY	hsa04010:MAPK signaling pathway	5	20	0.00145105	SRF, RASGRF1, MAPKAPK2, IGF1, RAC1	16	301	8644	8.97425	0.165993	0.0240421	0.0207723
KEGG_PATHWAY	hsa05200:Pathways in cancer	6	24	0.00153869	SMAD4, CDK4, IGF1, RAC1, RHOA, BBC3	16	531	8644	6.10452	0.175093	0.0240421	0.0207723
GOTERM_BP_DIRECT	GO:1902895~positive regulation of pri-miRNA transcription from RNA polymerase II promoter	3	12	0.00177632	SREBF1, SMAD4, SRF	24	53	19453	45.8797	0.627871	0.344952	0.344952
GOTERM_BP_DIRECT	GO:0007163~establishment or maintenance of cell polarity	3	12	0.00198088	PARD3, RAC1, RHOA	24	56	19453	43.4219	0.667947	0.344952	0.344952
GOTERM_BP_DIRECT	GO:0030036~actin cytoskeleton organization	4	16	0.00248614	SRF, DLC1, RAC1, RHOA	24	232	19453	13.9749	0.74943	0.344952	0.344952
KEGG_PATHWAY	hsa04510:Focal adhesion	4	16	0.00471365	RASGRF1, IGF1, RAC1, RHOA	16	203	8644	10.6453	0.446005	0.0647847	0.055974
GOTERM_MF_DIRECT	GO:0052735~tRNA (cytosine-3-)-methyltransferase activity	2	8	0.0048421	METTL6, METTL8	24	4	18967	395.146	0.360171	0.157763	0.156049
GOTERM_MF_DIRECT	GO:0051022~Rho GDP-dissociation inhibitor binding	2	8	0.0048421	RAC1, RHOA	24	4	18967	395.146	0.360171	0.157763	0.156049
KEGG_PATHWAY	hsa04015:Rap1 signaling pathway	4	16	0.00518278	PARD3, IGF1, RAC1, RHOA	16	210	8644	10.2905	0.47771	0.0647847	0.055974
GOTERM_CC_DIRECT	GO:0032587~ruffle membrane	3	12	0.005606	DLC1, RAC1, RHOA	24	101	20647	25.5532	0.467216	0.114929	0.110824
GOTERM_CC_DIRECT	GO:0030667~secretory granule membrane	3	12	0.00615689	RAB5B, RAC1, RHOA	24	106	20647	24.3479	0.499278	0.114929	0.110824
GOTERM_BP_DIRECT	GO:0032956~regulation of actin cytoskeleton organization	3	12	0.00616933	DLC1, RAC1, RHOA	24	100	19453	24.3163	0.96796	0.555625	0.555625
GOTERM_MF_DIRECT	GO:0005515~protein binding	22	88	0.00684077	SREBF1, RAB5B, SMAD4, ZHX3, CNOT6L, EI24, SRF, METTL3, IGF1, PRKAB1, RHOA, SMC2, BBC3, BASP1, CDK4, PARD3, DLC1, CCNG1, MAPKAPK2, TUBGCP3, METTL6, RAC1	24	12657	18967	1.37366	0.468214	0.157763	0.156049
GOTERM_MF_DIRECT	GO:0008168~methyltransferase activity	3	12	0.00685928	METTL3, METTL6, METTL8	24	103	18967	23.0182	0.469124	0.157763	0.156049
GOTERM_BP_DIRECT	GO:0007160~cell-matrix adhesion	3	12	0.00728877	SRF, RAC1, RHOA	24	109	19453	22.3085	0.982878	0.555625	0.555625
KEGG_PATHWAY	hsa05212:Pancreatic cancer	3	12	0.00743852	SMAD4, CDK4, RAC1	16	76	8644	21.3257	0.606742	0.0845286	0.0730327
GOTERM_BP_DIRECT	GO:0021861~forebrain radial glial cell differentiation	2	8	0.00824833	METTL3, RHOA	24	7	19453	231.583	0.989999	0.555625	0.555625
GOTERM_BP_DIRECT	GO:0007264~small GTPase mediated signal transduction	3	12	0.00919851	RASGRF1, RAC1, RHOA	24	123	19453	19.7693	0.994131	0.555625	0.555625
GOTERM_BP_DIRECT	GO:0001764~neuron migration	3	12	0.00934262	SRF, RAC1, RHOA	24	124	19453	19.6099	0.994587	0.555625	0.555625
GOTERM_BP_DIRECT	GO:0051301~cell division	4	16	0.0100113	CDK4, PARD3, CCNG1, SMC2	24	383	19453	8.46519	0.996281	0.555625	0.555625
KEGG_PATHWAY	hsa04933:AGE-RAGE signaling pathway in diabetic complications	3	12	0.0126132	SMAD4, CDK4, RAC1	16	100	8644	16.2075	0.795396	0.131388	0.113519
GOTERM_BP_DIRECT	GO:0008360~regulation of cell shape	3	12	0.013609	DLC1, RAC1, RHOA	24	151	19453	16.1035	0.999509	0.686638	0.686638
GOTERM_BP_DIRECT	GO:0007165~signal transduction	6	24	0.0165362	CDK4, DLC1, RASGRF1, IGF1, RAC1, PRKAB1	24	1307	19453	3.72093	0.999906	0.736119	0.736119
GOTERM_CC_DIRECT	GO:0005938~cell cortex	3	12	0.0169568	PARD3, RAC1, RHOA	24	180	20647	14.3382	0.852725	0.271309	0.26162
KEGG_PATHWAY	hsa04722:Neurotrophin signaling pathway	3	12	0.0175541	MAPKAPK2, RAC1, RHOA	16	119	8644	13.6197	0.890709	0.161745	0.139747
KEGG_PATHWAY	hsa04152:AMPK signaling pathway	3	12	0.0181154	SREBF1, IGF1, PRKAB1	16	121	8644	13.3946	0.898245	0.161745	0.139747
GOTERM_BP_DIRECT	GO:0001666~response to hypoxia	3	12	0.0181786	SMAD4, SRF, RHOA	24	176	19453	13.8161	0.999963	0.736119	0.736119
GOTERM_BP_DIRECT	GO:0008283~cell proliferation	3	12	0.0185688	SMAD4, RASGRF1, IGF1	24	178	19453	13.6608	0.99997	0.736119	0.736119
GOTERM_BP_DIRECT	GO:0080009~mRNA methylation	2	8	0.0199188	METTL3, METTL8	24	17	19453	95.3578	0.999986	0.736997	0.736997
KEGG_PATHWAY	hsa04068:FoxO signaling pathway	3	12	0.0210359	SMAD4, IGF1, PRKAB1	16	131	8644	12.3721	0.92988	0.175299	0.151459
GOTERM_BP_DIRECT	GO:0043149~stress fiber assembly	2	8	0.0222371	SRF, RHOA	24	19	19453	85.3202	0.999996	0.771351	0.771351
GOTERM_CC_DIRECT	GO:0005856~cytoskeleton	4	16	0.0231553	BASP1, PARD3, RAC1, RHOA	24	557	20647	6.17804	0.92748	0.313052	0.301872
GOTERM_MF_DIRECT	GO:0019901~protein kinase binding	4	16	0.0242613	SREBF1, RAC1, PRKAB1, RHOA	24	521	18967	6.0675	0.895604	0.446408	0.441556
GOTERM_BP_DIRECT	GO:0030865~cortical cytoskeleton organization	2	8	0.0245502	RAC1, RHOA	24	21	19453	77.1944	0.999999	0.787395	0.787395
GOTERM_CC_DIRECT	GO:0005654~nucleoplasm	10	40	0.0251931	SREBF1, SMAD4, ZHX3, CDK4, SRF, METTL3, CCNG1, MAPKAPK2, PRKAB1, SMC2	24	4076	20647	2.11063	0.942604	0.313052	0.301872
GOTERM_BP_DIRECT	GO:0008284~positive regulation of cell proliferation	4	16	0.0255371	CNOT6L, CDK4, IGF1, RAC1	24	545	19453	5.94893	0.999999	0.787395	0.787395
GOTERM_CC_DIRECT	GO:0030054~cell junction	3	12	0.0281108	BASP1, PARD3, RHOA	24	236	20647	10.9359	0.958972	0.313052	0.301872
KEGG_PATHWAY	hsa04932:Non-alcoholic fatty liver disease	3	12	0.0287875	SREBF1, RAC1, PRKAB1	16	155	8644	10.4565	0.974041	0.204714	0.176873
KEGG_PATHWAY	hsa04148:Efferocytosis	3	12	0.0291324	RAB5B, MAPKAPK2, RAC1	16	156	8644	10.3894	0.975168	0.204714	0.176873
GOTERM_BP_DIRECT	GO:0048589~developmental growth	2	8	0.0291606	SMAD4, SRF	24	25	19453	64.8433	1	0.831388	0.831388
KEGG_PATHWAY	hsa04390:Hippo signaling pathway	3	12	0.0294789	SMAD4, PARD3, BBC3	16	157	8644	10.3232	0.976252	0.204714	0.176873
GOTERM_BP_DIRECT	GO:0046579~positive regulation of Ras protein signal transduction	2	8	0.0303099	RASGRF1, IGF1	24	26	19453	62.3494	1	0.831388	0.831388
GOTERM_CC_DIRECT	GO:0043296~apical junction complex	2	8	0.0307462	PARD3, RHOA	24	28	20647	61.4494	0.969731	0.313052	0.301872
GOTERM_BP_DIRECT	GO:0040014~regulation of multicellular organism growth	2	8	0.0314579	CDK4, IGF1	24	27	19453	60.0401	1	0.831388	0.831388
GOTERM_BP_DIRECT	GO:0035023~regulation of Rho protein signal transduction	2	8	0.0348942	DLC1, RASGRF1	24	30	19453	54.0361	1	0.880287	0.880287
KEGG_PATHWAY	hsa04310:Wnt signaling pathway	3	12	0.0356227	SMAD4, RAC1, RHOA	16	174	8644	9.31466	0.989263	0.23436	0.202487
GOTERM_MF_DIRECT	GO:0003700~transcription factor activity, sequence-specific DNA binding	4	16	0.0367977	SREBF1, SMAD4, ZHX3, SRF	24	613	18967	5.15688	0.96823	0.50093	0.495485
GOTERM_MF_DIRECT	GO:0016538~cyclin-dependent protein serine/threonine kinase regulator activity	2	8	0.0381142	CDK4, CCNG1	24	32	18967	49.3932	0.971987	0.50093	0.495485
KEGG_PATHWAY	hsa04360:Axon guidance	3	12	0.0386743	PARD3, RAC1, RHOA	16	182	8644	8.90522	0.992775	0.241714	0.208841
GOTERM_BP_DIRECT	GO:0009410~response to xenobiotic stimulus	3	12	0.0419954	SREBF1, CDK4, RHOA	24	277	19453	8.77843	1	0.989612	0.989612
KEGG_PATHWAY	hsa04062:Chemokine signaling pathway	3	12	0.0426271	PARD3, RAC1, RHOA	16	192	8644	8.44141	0.995683	0.246793	0.213229
KEGG_PATHWAY	hsa05167:Kaposi sarcoma-associated herpesvirus infection	3	12	0.0434356	CDK4, MAPKAPK2, RAC1	16	194	8644	8.35438	0.996116	0.246793	0.213229
GOTERM_BP_DIRECT	GO:0007616~long-term memory	2	8	0.0440008	SRF, RASGRF1	24	38	19453	42.6601	1	0.989612	0.989612
UP_KW_LIGAND	KW-0949~S-adenosyl-L-methionine	3	12	0.044605	METTL3, METTL6, METTL8	13	198	6913	8.05711	0.273424	0.35684	0.35684
GOTERM_BP_DIRECT	GO:0006974~cellular response to DNA damage stimulus	3	12	0.0478985	METTL3, MAPKAPK2, BBC3	24	298	19453	8.15982	1	0.989612	0.989612
KEGG_PATHWAY	hsa05205:Proteoglycans in cancer	3	12	0.0479866	IGF1, RAC1, RHOA	16	205	8644	7.9061	0.99786	0.260797	0.225328
GOTERM_CC_DIRECT	GO:0000307~cyclin-dependent protein kinase holoenzyme complex	2	8	0.0489702	CDK4, CCNG1	24	45	20647	38.2352	0.996388	0.457055	0.440731
GOTERM_BP_DIRECT	GO:0021762~substantia nigra development	2	8	0.0552685	BASP1, RHOA	24	48	19453	33.7726	1	0.989612	0.989612
KEGG_PATHWAY	hsa05166:Human T-cell leukemia virus 1 infection	3	12	0.0553534	SMAD4, CDK4, SRF	16	222	8644	7.30068	0.99919	0.283469	0.244917
GOTERM_BP_DIRECT	GO:0034097~response to cytokine	2	8	0.0563882	SRF, MAPKAPK2	24	49	19453	33.0833	1	0.989612	0.989612
KEGG_PATHWAY	hsa05163:Human cytomegalovirus infection	3	12	0.0566938	CDK4, RAC1, RHOA	16	225	8644	7.20333	0.999321	0.283469	0.244917
GOTERM_BP_DIRECT	GO:0031122~cytoplasmic microtubule organization	2	8	0.0586239	TUBGCP3, RHOA	24	51	19453	31.7859	1	0.989612	0.989612
GOTERM_BP_DIRECT	GO:0060071~Wnt signaling pathway, planar cell polarity pathway	2	8	0.0597399	RAC1, RHOA	24	52	19453	31.1747	1	0.989612	0.989612
GOTERM_BP_DIRECT	GO:0051496~positive regulation of stress fiber assembly	2	8	0.0608546	RAC1, RHOA	24	53	19453	30.5865	1	0.989612	0.989612
GOTERM_BP_DIRECT	GO:0001837~epithelial to mesenchymal transition	2	8	0.0608546	SMAD4, IGF1	24	53	19453	30.5865	1	0.989612	0.989612
GOTERM_BP_DIRECT	GO:0070830~bicellular tight junction assembly	2	8	0.0608546	PARD3, SRF	24	53	19453	30.5865	1	0.989612	0.989612
GOTERM_BP_DIRECT	GO:0070371~ERK1 and ERK2 cascade	2	8	0.061968	SMAD4, IGF1	24	54	19453	30.0201	1	0.989612	0.989612
GOTERM_BP_DIRECT	GO:0007519~skeletal muscle tissue development	2	8	0.061968	METTL8, RHOA	24	54	19453	30.0201	1	0.989612	0.989612
GOTERM_BP_DIRECT	GO:0031334~positive regulation of protein complex assembly	2	8	0.0630801	RHOA, BBC3	24	55	19453	29.4742	1	0.989612	0.989612
GOTERM_BP_DIRECT	GO:0048146~positive regulation of fibroblast proliferation	2	8	0.064191	CDK4, IGF1	24	56	19453	28.9479	1	0.989612	0.989612
GOTERM_CC_DIRECT	GO:0101003~ficolin-1-rich granule membrane	2	8	0.0658224	RAC1, RHOA	24	61	20647	28.2063	0.999512	0.567085	0.546832
KEGG_PATHWAY	hsa05132:Salmonella infection	3	12	0.0678283	RAB5B, RAC1, RHOA	16	249	8644	6.50904	0.999846	0.316239	0.27323
KEGG_PATHWAY	hsa04144:Endocytosis	3	12	0.0683075	RAB5B, PARD3, RHOA	16	250	8644	6.483	0.999856	0.316239	0.27323
GOTERM_BP_DIRECT	GO:0034446~substrate adhesion-dependent cell spreading	2	8	0.068622	RAC1, RHOA	24	60	19453	27.0181	1	1	1
GOTERM_BP_DIRECT	GO:0043525~positive regulation of neuron apoptotic process	2	8	0.07083	RHOA, BBC3	24	62	19453	26.1465	1	1	1
GOTERM_MF_DIRECT	GO:0003924~GTPase activity	3	12	0.0709829	RAB5B, RAC1, RHOA	24	363	18967	6.53134	0.998857	0.747447	0.739323
GOTERM_MF_DIRECT	GO:0004672~protein kinase activity	3	12	0.0775469	CDK4, MAPKAPK2, PRKAB1	24	382	18967	6.20648	0.999405	0.747447	0.739323
GOTERM_CC_DIRECT	GO:0031234~extrinsic component of cytoplasmic side of plasma membrane	2	8	0.0793041	RAC1, RHOA	24	74	20647	23.2511	0.999904	0.623283	0.601023
GOTERM_BP_DIRECT	GO:0009749~response to glucose	2	8	0.0796119	SREBF1, RHOA	24	70	19453	23.1583	1	1	1
GOTERM_BP_DIRECT	GO:0007623~circadian rhythm	2	8	0.080704	SREBF1, METTL3	24	71	19453	22.8322	1	1	1
GOTERM_CC_DIRECT	GO:0005925~focal adhesion	3	12	0.0834754	DLC1, RAC1, RHOA	24	434	20647	5.94672	0.999942	0.623283	0.601023
GOTERM_BP_DIRECT	GO:0007338~single fertilization	2	8	0.0850602	SMAD4, TUBGCP3	24	75	19453	21.6144	1	1	1
GOTERM_MF_DIRECT	GO:0005525~GTP binding	3	12	0.0857441	RAB5B, RAC1, RHOA	24	405	18967	5.85401	0.999738	0.747447	0.739323
GOTERM_BP_DIRECT	GO:0045669~positive regulation of osteoblast differentiation	2	8	0.0861462	ZHX3, IGF1	24	76	19453	21.33	1	1	1
GOTERM_BP_DIRECT	GO:0071333~cellular response to glucose stimulus	2	8	0.0872309	SMAD4, SRF	24	77	19453	21.053	1	1	1
GOTERM_MF_DIRECT	GO:0019003~GDP binding	2	8	0.0893687	RAB5B, RHOA	24	77	18967	20.5271	0.999818	0.747447	0.739323
GOTERM_BP_DIRECT	GO:0006919~activation of cysteine-type endopeptidase activity involved in apoptotic process	2	8	0.092636	DLC1, BBC3	24	82	19453	19.7693	1	1	1
GOTERM_BP_DIRECT	GO:0045444~fat cell differentiation	2	8	0.0947895	SREBF1, METTL8	24	84	19453	19.2986	1	1	1
GOTERM_BP_DIRECT	GO:0006468~protein phosphorylation	3	12	0.0960356	CDK4, MAPKAPK2, PRKAB1	24	444	19453	5.47663	1	1	1
GOTERM_CC_DIRECT	GO:0070062~extracellular exosome	6	24	0.0962477	RAB5B, BASP1, MAPKAPK2, RAC1, RHOA, SMC2	24	2240	20647	2.30435	0.999988	0.673734	0.649672
GOTERM_BP_DIRECT	GO:0045727~positive regulation of translation	2	8	0.0969381	METTL3, RHOA	24	86	19453	18.8498	1	1	1
KEGG_PATHWAY	hsa04370:VEGF signaling pathway	2	8	0.0977086	MAPKAPK2, RAC1	16	59	8644	18.3136	0.999997	0.434737	0.375613
GOTERM_BP_DIRECT	GO:0034976~response to endoplasmic reticulum stress	2	8	0.0990818	RASGRF1, BBC3	24	88	19453	18.4214	1	1	1

## Sheet: target genes PPI and clustering
clustering method	cluster number	cluster color	gene count	protein name	protein identifier	protein description
kmeans	1	Red	7	DLC1	9606.ENSP00000276297	Rho GTPase-activating protein 7; Functions as a GTPase-activating protein for the small GTPases RHOA, RHOB, RHOC and CDC42, terminating their downstream signaling. This induces morphological changes and detachment through cytoskeletal reorganization, playing a critical role in biological processes such as cell migration and proliferation. Also functions in vivo as an activator of the phospholipas…
kmeans	1	Red	7	MAPKAPK2	9606.ENSP00000356070	MAP kinase-activated protein kinase 2; Stress-activated serine/threonine-protein kinase involved in cytokine production, endocytosis, reorganization of the cytoskeleton, cell migration, cell cycle control, chromatin remodeling, DNA damage response and transcriptional regulation. Following stress, it is phosphorylated and activated by MAP kinase p38-alpha/MAPK14, leading to phosphorylation of subs…
kmeans	1	Red	7	PARD3	9606.ENSP00000363921	Partitioning defective 3 homolog; Adapter protein involved in asymmetrical cell division and cell polarization processes. Seems to play a central role in the formation of epithelial tight junctions. Targets the phosphatase PTEN to cell junctions (By similarity). Involved in Schwann cell peripheral myelination (By similarity). Association with PARD6B may prevent the interaction of PARD3 with F11R/…
kmeans	1	Red	7	RAC1	9606.ENSP00000348461	Ras-related C3 botulinum toxin substrate 1; Plasma membrane-associated small GTPase which cycles between active GTP-bound and inactive GDP-bound states. In its active state, binds to a variety of effector proteins to regulate cellular responses such as secretory processes, phagocytosis of apoptotic cells, epithelial cell polarization, neurons adhesion, migration and differentiation, and growth-fa…
kmeans	1	Red	7	RASGRF1	9606.ENSP00000405963	Ras-specific guanine nucleotide-releasing factor 1; Promotes the exchange of Ras-bound GDP by GTP.
kmeans	1	Red	7	RHOA	9606.ENSP00000400175	Transforming protein RhoA; Small GTPase which cycles between an active GTP-bound and an inactive GDP-bound state. Mainly associated with cytoskeleton organization, in active state binds to a variety of effector proteins to regulate cellular responses such cytoskeletal dynamics, cell migration and cell cycle. Regulates a signal transduction pathway linking plasma membrane receptors to the assembly…
kmeans	1	Red	7	SRF	9606.ENSP00000265354	Serum response factor; SRF is a transcription factor that binds to the serum response element (SRE), a short sequence of dyad symmetry located 300 bp to the 5' of the site of transcription initiation of some genes (such as FOS). Together with MRTFA transcription coactivator, controls expression of genes regulating the cytoskeleton during development, morphogenesis and cell migration. The SRF-MRTF…
kmeans	2	Yellow	4	BBC3	9606.ENSP00000404503	Bcl-2-binding component 3, isoforms 3/4; [Isoform 3]: Does not affect cell growth.
kmeans	2	Yellow	4	CCNG1	9606.ENSP00000344635	Cyclin-G1; May play a role in growth regulation. Is associated with G2/M phase arrest in response to DNA damage. May be an intermediate by which p53 mediates its role as an inhibitor of cellular proliferation (By similarity).
kmeans	2	Yellow	4	CDK4	9606.ENSP00000257904	Cyclin-dependent kinase 4; Ser/Thr-kinase component of cyclin D-CDK4 (DC) complexes that phosphorylate and inhibit members of the retinoblastoma (RB) protein family including RB1 and regulate the cell-cycle during G(1)/S transition. Phosphorylation of RB1 allows dissociation of the transcription factor E2F from the RB/E2F complexes and the subsequent transcription of E2F target genes which are re…
kmeans	2	Yellow	4	EI24	9606.ENSP00000278903	Etoposide-induced protein 2.4 homolog; Acts as a negative growth regulator via p53-mediated apoptosis pathway. Regulates formation of degradative autolysosomes during autophagy (By similarity); Belongs to the EI24 family.
kmeans	3	Green	4	CCN2	9606.ENSP00000356954	CCN family member 2; Major connective tissue mitoattractant secreted by vascular endothelial cells. Promotes proliferation and differentiation of chondrocytes. Mediates heparin- and divalent cation-dependent cell adhesion in many cell types including fibroblasts, myofibroblasts, endothelial and epithelial cells. Enhances fibroblast growth factor- induced DNA synthesis; Belongs to the CCN family.
kmeans	3	Green	4	IGF1	9606.ENSP00000376637	Insulin-like growth factor I; The insulin-like growth factors, isolated from plasma, are structurally and functionally related to insulin but have a much higher growth-promoting activity. May be a physiological regulator of [1-14C]- 2-deoxy-D-glucose (2DG) transport and glycogen synthesis in osteoblasts. Stimulates glucose transport in bone-derived osteoblastic (PyMS) cells and is effective at mu…
kmeans	3	Green	4	SMAD4	9606.ENSP00000341551	Mothers against decapentaplegic homolog 4; In muscle physiology, plays a central role in the balance between atrophy and hypertrophy. When recruited by MSTN, promotes atrophy response via phosphorylated SMAD2/4. MSTN decrease causes SMAD4 release and subsequent recruitment by the BMP pathway to promote hypertrophy via phosphorylated SMAD1/5/8. Acts synergistically with SMAD1 and YY1 in bone morph…
kmeans	3	Green	4	SREBF1	9606.ENSP00000348069	Processed sterol regulatory element-binding protein 1; Transcriptional activator required for lipid homeostasis. Regulates transcription of the LDL receptor gene as well as the fatty acid and to a lesser degree the cholesterol synthesis pathway (By similarity). Binds to the sterol regulatory element 1 (SRE-1) (5'- ATCACCCCAC-3'). Has dual sequence specificity binding to both an E-box motif (5'-AT…
kmeans	4	Blue	3	METTL3	9606.ENSP00000298717	N6-adenosine-methyltransferase catalytic subunit; The METTL3-METTL14 heterodimer forms a N6-methyltransferase complex that methylates adenosine residues at the N(6) position of some RNAs and regulates various processes such as the circadian clock, differentiation of embryonic and hematopoietic stem cells, cortical neurogenesis, response to DNA damage, differentiation of T-cells and primary miRNA …
kmeans	4	Blue	3	METTL6	9606.ENSP00000407613	tRNA N(3)-methylcytidine methyltransferase METTL6; S-adenosyl-L-methionine-dependent methyltransferase that mediates N(3)-methylcytidine modification of residue 32 of the tRNA anticodon loop of tRNA(Ser); Belongs to the methyltransferase superfamily. METL family.
kmeans	4	Blue	3	METTL8	9606.ENSP00000480056	mRNA N(3)-methylcytidine methyltransferase METTL8; S-adenosyl-L-methionine-dependent methyltransferase that mediates N(3)-methylcytidine modification of mRNAs.
