# Supplementary material for: Overaccumulation of miR-483-3p exerts acute toxic effects on ovarian granulosa cells by impairing cell proliferation, mitochondrial function, and METTL3-mediated m6A modification
Source: PeerJ. 2026 Jul 27;14:e21567. doi: 10.7717/peerj.21567 (PMC13421807; doi:10.7717/peerj.21567)
Supplement: Supplemental Information 9 [file peerj-14-21567-s009.xls]

## Sheet: Sheet1
ITEM TO CHECK	IMPORTANCE	CHECKLIST
EXPERIMENTAL DESIGN
Definition of experimental and control groups	E	P4,line120-124
Number within each group	E	P5,line160-161
Assay carried out by core lab or investigator's lab?	D
Acknowledgement of authors' contributions	D
SAMPLE
Description	E	P5,line150-151 P5,line187-188
Volume/mass of sample processed	D
Microdissection or macrodissection	E	P4,line136
Processing procedure	E	P4,line136
If frozen - how and how quickly?	E	P4,line136
If fixed - with what, how quickly?	E	P4,line136
Sample storage conditions and duration (especially for FFPE samples)	E	P4,line136
NUCLEIC ACID EXTRACTION
Procedure and/or instrumentation	E	P4,line139
Name of kit and details of any modifications	E	P4,line133-138
Source of additional reagents used	D
Details of DNase or RNAse treatment	E	P4,line135
Contamination assessment (DNA or RNA)	E	P4,line135
Nucleic acid quantification	E	P4,line132
Instrument and method	E	P4,line140
Purity (A260/A280)	D
Yield	D
RNA integrity method/instrument	E	P4,line132-141
RIN/RQI or Cq of 3' and 5' transcripts	E	P4,line132-141
Electrophoresis traces	D
Inhibition testing (Cq dilutions, spike or other)	E	P4,line132-141
REVERSE TRANSCRIPTION
Complete reaction conditions	E	P4,line132-141
Amount of RNA and reaction volume	E	P4,line132-141
Priming oligonucleotide (if using GSP) and concentration	E	P4,line132-141
Reverse transcriptase and concentration	E	P4,line132-141
Temperature and time	E	P4,line132-141
Manufacturer of reagents and catalogue numbers	D
Cqs with and without RT	D*
Storage conditions of cDNA	D
qPCR TARGET INFORMATION
If multiplex, efficiency and LOD of each assay.	E	P4,line141
Sequence accession number	E	P4,line141
Location of amplicon	D
Amplicon length	E	P4,line141
In silico specificity screen (BLAST, etc)	E	P4,line141
Pseudogenes, retropseudogenes or other homologs?	D
Sequence alignment	D
Secondary structure analysis of amplicon	D
Location of each primer by exon or intron (if applicable)	E	P4,line141
What splice variants are targeted?	E	P4,line141
qPCR OLIGONUCLEOTIDES
Primer sequences	E	P4,line141
RTPrimerDB Identification Number	D
Probe sequences	D**
Location and identity of any modifications	E	P4,line141
Manufacturer of oligonucleotides	D
Purification method	D
qPCR PROTOCOL
Complete reaction conditions	E	P4,line134 P5,line160-161
Reaction volume and amount of cDNA/DNA	E	P4,line134 P5,line160-161
Primer, (probe), Mg++ and dNTP concentrations	E	P4,line134 P5,line160-161
Polymerase identity and concentration	E	P4,line134 P5,line160-161
Buffer/kit identity and manufacturer	E	P4,line134 P5,line160-161
Exact chemical constitution of the buffer	D
Additives (SYBR Green I, DMSO, etc.)	E	P4,line134 P5,line160-161
Manufacturer of plates/tubes and catalog number	D
Complete thermocycling parameters	E	P4,line134 P5,line160-161
Reaction setup (manual/robotic)	D
Manufacturer of qPCR instrument	E	P4,line134 P5,line160-161
qPCR VALIDATION
Evidence of optimisation (from gradients)	D
Specificity (gel, sequence, melt, or digest)	E	P4-P5,line132-165
For SYBR Green I, Cq of the NTC	E	P4-P5,line132-165
Standard curves with slope and y-intercept	E	P4-P5,line132-165
PCR efficiency calculated from slope	E	P4-P5,line132-165
Confidence interval for PCR efficiency or standard error	D
r2 of standard curve	E	P4-P5,line132-165
Linear dynamic range	E	P4-P5,line132-165
Cq variation at lower limit	E	P4-P5,line132-165
Confidence intervals throughout range	D
Evidence for limit of detection	E	P4-P5,line132-165
If multiplex, efficiency and LOD of each assay.	E	P4-P5,line132-165
DATA ANALYSIS
qPCR analysis program (source, version)	E	P4-P5,line132-165
Cq method determination	E	P4-P5,line132-165
Outlier identification and disposition	E	P4-P5,line132-165
Results of NTCs	E	P4-P5,line132-165
Justification of number and choice of reference genes	E	P4-P5,line132-165
Description of normalisation method	E	P4-P5,line132-165
Number and concordance of biological replicates	D
Number and stage (RT or qPCR) of technical replicates	E	P4-P5,line132-165
Repeatability (intra-assay variation)	E	P4-P5,line132-165
Reproducibility (inter-assay variation, %CV)	D
Power analysis	D
Statistical methods for result significance	E	P4-P5,line132-165
Software (source, version)	E	P4-P5,line132-165
Cq or raw data submission using RDML	D
Table 1. MIQE checklist for authors, reviewers and editors. All essential information (E) must be submitted with the manuscript. Desirable
information (D) should be submitted if available. If using primers obtained from RTPrimerDB, information on qPCR target, oligonucleotides,
protocols and validation is available from that source.
*: Assessing the absence of DNA using a no RT assay is essential when first extracting RNA. Once the sample has been validated as
RDNA-free, inclusion of a no-RT control is desirable, but no longer essential.
**: Disclosure of the probe sequence is highly desirable and strongly encouraged. However, since not all commercial pre-designed assay
vendors provide this information, it cannot be an essential requirement. Use of such assays is advised against.
